# Supplementary material for: Multiparametric Classification of Skin from Osteogenesis Imperfecta Patients and Controls by Quantitative Magnetic Resonance Microimaging
Source: PLoS One. 2016 Jul 14;11(7):e0157891. doi: 10.1371/journal.pone.0157891 (PMC4944933; doi:10.1371/journal.pone.0157891)
Supplement: S1 Table — (XLSX) [file pone.0157891.s001.xlsx]

## Sheet: Sheet1
S1 Table. MRI Parameters from OI and Control Skin Biopsies
OI Type	Patient	Class	OI severity	MTR	Km	T2	T1	ADC
	C1	control		0.458	0.852	16	902	1.097
	C2	control		0.374	0.64	20.5	810	1.153
	C3	control		0.52	1.072	12.2	1316	1.28
	C4	control		0.507	0.932	17.8	1168	0.861
	C5	control		0.423	0.586	18.6	1482	1.583
	C6	control		0.581	1.502	9.8	1264	1.156
	C7	control		0.567	1.394	11.1	1009	0.712
	C8	control		0.553	1.271	12.9	1279	1.267
	C9	control		0.519	1.015	13.7	1437	1.298
Type I	OI1	oi	mild	0.446	0.834	19.9	877	0.913
Type I	OI2	oi	mild	0.494	1.179	19.1	794	1.309
Type IV	OI3	oi	moderate	0.464	1.167	18.6	963	0.98
Type IX	OI4	oi	moderate	0.549	1.168	19.2	1163	1.332
Type IX	OI5	oi	moderate	0.469	1.305	19.2	871	1.157
Type III	OI6	oi	progressive, Deforming	0.395	0.967	15.5	983	1.408
Type III	OI7	oi	progressive, Deforming	0.509	1.172	17.8	1225	1.041
Type IV	OI8	oi	moderate	0.604	1.991	17.3	1495	1.843
Type IV	OI9	oi	moderate	0.528	0.916	21.6	1365	1.506
